# Supplementary material for: Sensitive and Selective Electrochemical Detection of Epirubicin as Anticancer Drug Based on Nickel Ferrite Decorated with Gold Nanoparticles
Source: Micromachines (Basel). 2021 Oct 30;12(11):1334. doi: 10.3390/mi12111334 (PMC8624078; doi:10.3390/mi12111334)
Supplement: Supplementary file 1 [file micromachines-12-01334-s001.zip]

Archive with 1 entries (1 files):
- micromachines-1437444-supplementary.pdf
